# Supplementary material for: Healthcare access for autistic adults: A systematic review
Source: Medicine (Baltimore). 2020 Jul 17;99(29):e20899. doi: 10.1097/MD.0000000000020899 (PMC7373620; doi:10.1097/MD.0000000000020899)
Supplement: Supplemental Digital Content [file medi-99-e20899-s003.xlsx]

## Sheet: MMAT checklist
				SCREENING QUESTIONS		1. QUALITATIVE STUDIES					2. RANDOMIZED CONTROLLED TRIALS					3. NON-RANDOMIZED STUDIES					4. QUANTITATIVE DESCRIPTIVE STUDIES					5. MIXED METHODS STUDIES					COMMENTS
RefID	First author	Year	Citation	S1. Are there clear research questions?	S2. Do the collected data allow to address the research questions?	1.1. Is the qualitative approach appropriate to answer the research question?	1.2. Are the qualitative data collection methods adequate to address the research question?	1.3. Are the findings adequately derived from the data?	1.4. Is the interpretation of results sufficiently substantiated by data?	1.5. Is there coherence between qualitative data sources, collection, analysis and interpretation?	2.1. Is randomization appropriately performed?	2.2. Are the groups comparable at baseline?	2.3. Are there complete outcome data?	2.4. Are outcome assessors blinded to the intervention provided?	2.5 Did the participants adhere to the assigned intervention?	3.1. Are the participants representative of the target population?	3.2. Are measurements appropriate regarding both the outcome and intervention (or exposure)?	3.3. Are there complete outcome data?	3.4. Are the confounders accounted for in the design and analysis?	3.5. During the study period, is the intervention administered (or exposure occurred) as intended?	4.1. Is the sampling strategy relevant to address the research question?	4.2. Is the sample representative of the target population?	4.3. Are the measurements appropriate?	4.4. Is the risk of nonresponse bias low?	4.5. Is the statistical analysis appropriate to answer the research question?	5.1. Is there an adequate rationale for using a mixed methods design to address the research question?	5.2. Are the different components of the study effectively integrated to answer the research question?	5.3. Are the outputs of the integration of qualitative and quantitative components adequately interpreted?	5.4. Are divergences and inconsistencies between quantitative and qualitative results adequately addressed?	5.5. Do the different components of the study adhere to the quality criteria of each tradition of the methods involved?
AI	GRIFFITH	2011	Griffith, G. M., Totsika, V., Nash, S., & Hastings, R. P. (2011). ‘I just don’t fit anywhere’: support experiences and future support needs of individuals with Asperger syndrome in middle adulthood. Autism, 16(5), 532-546. doi:10.1177/1362361311405223	Yes	Yes	Yes	Yes	Yes	Yes	Yes
JK	GRIFFITH	2011	Griffith, G. M., Totsika, V., Nash, S., & Hastings, R. P. (2011). ‘I just don’t fit anywhere’: support experiences and future support needs of individuals with Asperger syndrome in middle adulthood. Autism, 16(5), 532-546. doi:10.1177/1362361311405223	Yes	Yes	Yes	Yes	Yes	Yes	Yes
SC	GRIFFITH	2011	Griffith, G. M., Totsika, V., Nash, S., & Hastings, R. P. (2011). ‘I just don’t fit anywhere’: support experiences and future support needs of individuals with Asperger syndrome in middle adulthood. Autism, 16(5), 532-546. doi:10.1177/1362361311405223	Yes	Yes	Yes	Yes	Yes	Yes	Yes
RM	GRIFFITH	2011	Griffith, G. M., Totsika, V., Nash, S., & Hastings, R. P. (2011). ‘I just don’t fit anywhere’: support experiences and future support needs of individuals with Asperger syndrome in middle adulthood. Autism, 16(5), 532-546. doi:10.1177/1362361311405223	Yes	Yes	Yes	Yes	Yes	Yes	Yes
AI	NICOLAIDIS	2012	Nicolaidis, C., Raymaker, D., McDonald, K., Dern, S., Boisclair, W. C., Ashkenazy, E., & Baggs, A. (2013). Comparison of Healthcare Experiences in Autistic and Non-Autistic Adults: A Cross-Sectional Online Survey Facilitated by an Academic-Community Partnership. Journal of General Internal Medicine, 28(6), 761-769. doi:10.1007/s11606-012-2262-7	Yes	No											Can't tell	Yes	Yes	No	Can't tell	Yes	Can't tell	Yes	Can't tell	Yes
JK	NICOLAIDIS	2012	Nicolaidis, C., Raymaker, D., McDonald, K., Dern, S., Boisclair, W. C., Ashkenazy, E., & Baggs, A. (2013). Comparison of Healthcare Experiences in Autistic and Non-Autistic Adults: A Cross-Sectional Online Survey Facilitated by an Academic-Community Partnership. Journal of General Internal Medicine, 28(6), 761-769. doi:10.1007/s11606-012-2262-7	Yes	No											Can't tell	Yes	Yes	No	Can't tell	Yes	Can't tell	Yes	Can't tell	Yes
SC	NICOLAIDIS	2012	Nicolaidis, C., Raymaker, D., McDonald, K., Dern, S., Boisclair, W. C., Ashkenazy, E., & Baggs, A. (2013). Comparison of Healthcare Experiences in Autistic and Non-Autistic Adults: A Cross-Sectional Online Survey Facilitated by an Academic-Community Partnership. Journal of General Internal Medicine, 28(6), 761-769. doi:10.1007/s11606-012-2262-7	Yes	No											Can't tell	Yes	Yes	No	Can't tell	Yes	Can't tell	Yes	Can't tell	Yes
RM	NICOLAIDIS	2012	Nicolaidis, C., Raymaker, D., McDonald, K., Dern, S., Boisclair, W. C., Ashkenazy, E., & Baggs, A. (2013). Comparison of Healthcare Experiences in Autistic and Non-Autistic Adults: A Cross-Sectional Online Survey Facilitated by an Academic-Community Partnership. Journal of General Internal Medicine, 28(6), 761-769. doi:10.1007/s11606-012-2262-7	Yes	No											Can't tell	Yes	Yes	No	Can't tell	Yes	Can't tell	Yes	Can't tell	Yes
AI	HAVLICEK	2016	Havlicek, J., Bilaver, L., & Beldon, M. (2016). Barriers and facilitators of the transition to adulthood for foster youth with autism spectrum disorder: Perspectives of service providers in Illinois. Children & Youth Services Review, 60, 119-128. doi:10.1016/j.childyouth.2015.11.025	Yes	Yes	Yes	Yes	Yes	Yes	Yes
SC	HAVLICEK	2016	Havlicek, J., Bilaver, L., & Beldon, M. (2016). Barriers and facilitators of the transition to adulthood for foster youth with autism spectrum disorder: Perspectives of service providers in Illinois. Children & Youth Services Review, 60, 119-128. doi:10.1016/j.childyouth.2015.11.025	Yes	Yes	Yes	Yes	Yes	Yes	Yes
AI	ROGERS	2016	Rogers, C. L., Goddard, L., Hill, E. L., Henry, L. A., & Crane, L. (2015). Experiences of diagnosing autism spectrum disorder: A survey of professionals in the United Kingdom. Autism, 20(7), 820-831. doi:10.1177/1362361315611109	Yes	Yes											Can't tell	Yes	Yes	No	Yes
SC	ROGERS	2016	Rogers, C. L., Goddard, L., Hill, E. L., Henry, L. A., & Crane, L. (2015). Experiences of diagnosing autism spectrum disorder: A survey of professionals in the United Kingdom. Autism, 20(7), 820-831. doi:10.1177/1362361315611109	Yes	Yes											Can't tell	Yes	Yes	No	Yes
AI	HARE	2004	Hare, D. J., Pratt, C., Burton, M., Bromley, J., & Emerson, E. (2004). The health and social care needs of family carers supporting adults with autistic spectrum disorders. Autism, 8(4), 425-444. doi:10.1177/1362361304047225	Can't tell	Yes											No	Can't tell	Yes	No	Yes
SC	HARE	2004	Hare, D. J., Pratt, C., Burton, M., Bromley, J., & Emerson, E. (2004). The health and social care needs of family carers supporting adults with autistic spectrum disorders. Autism, 8(4), 425-444. doi:10.1177/1362361304047225	Can't tell	Yes											No	Can't tell	Yes	No	Yes
AI	WEISS	2013	Weiss, J. A., Wingsiong, A., & Lunsky, Y. (2013). Defining crisis in families of individuals with autism spectrum disorders. Autism, 18(8), 985-995. doi:10.1177/1362361313508024	Yes	Yes																Yes	Can't tell	Yes	Yes	Yes
SC	WEISS	2014	Weiss, J. A., Wingsiong, A., & Lunsky, Y. (2013). Defining crisis in families of individuals with autism spectrum disorders. Autism, 18(8), 985-995. doi:10.1177/1362361313508024	Yes	Yes																Yes	Can't tell	Yes	Yes	Yes
JK	DERN	2016	Dern, S., & Sappok, T. (2016). Barriers to healthcare for people on the autism spectrum. Advances in Autism, 2(1), 2-11. doi:10.1108/aia-10-2015-0020	Yes	No	No	No	Can't tell	No	No
SC	DERN	2016	Dern, S., & Sappok, T. (2016). Barriers to healthcare for people on the autism spectrum. Advances in Autism, 2(1), 2-11. doi:10.1108/aia-10-2015-0020	Yes	No	No	No	Can't tell	No	No
JK	FRYE	2015	Frye, L. (2016). Fathers' Experience With Autism Spectrum Disorder: Nursing Implications. Journal of Pediatric Healthcare, 30(5), 453-463. doi:10.1016/j.pedhc.2015.10.012	Yes	No	Yes	Yes	Yes	No	No
SC	FRYE	2015	Frye, L. (2016). Fathers' Experience With Autism Spectrum Disorder: Nursing Implications. Journal of Pediatric Healthcare, 30(5), 453-463. doi:10.1016/j.pedhc.2015.10.012	Yes	No	Yes	Yes	Yes	No	No
JK	BALDWIN	2016	Baldwin, S., & Costley, D. (2015). The experiences and needs of female adults with high-functioning autism spectrum disorder. Autism, 20(4), 483-495. doi:10.1177/1362361315590805	Yes	Can't tell																Yes	Can't tell	Yes	Can't tell	No
SC	BALDWIN	2016	Baldwin, S., & Costley, D. (2015). The experiences and needs of female adults with high-functioning autism spectrum disorder. Autism, 20(4), 483-495. doi:10.1177/1362361315590805	Yes	Can't tell																Yes	Can't tell	Yes	Can't tell	No
RM	NICOLAIDIS	2015	Nicolaidis, C., Raymaker, D. M., Ashkenazy, E., McDonald, K. E., Dern, S., Baggs, A. E. V., . . . Boisclair, W. C. (2015). “Respect the way I need to communicate with you”: Healthcare experiences of adults on the autism spectrum. Autism, 19(7), 824-831. doi:10.1177/1362361315576221	Yes	Yes	Yes	Yes	Yes	Yes	Yes
SC	NICOLAIDIS	2015	Nicolaidis, C., Raymaker, D. M., Ashkenazy, E., McDonald, K. E., Dern, S., Baggs, A. E. V., . . . Boisclair, W. C. (2015). “Respect the way I need to communicate with you”: Healthcare experiences of adults on the autism spectrum. Autism, 19(7), 824-831. doi:10.1177/1362361315576221	Yes	Yes	Yes	Yes	Yes	Yes	Yes
RM	TINT	2018	Tint, A., & Weiss, J. A. (2017). A qualitative study of the service experiences of women with autism spectrum disorder. Autism, 1362361317702561. doi:10.1177/1362361317702561	Yes	Yes	Yes	Yes	Yes	Yes	Yes
SC	TINT	2018	Tint, A., & Weiss, J. A. (2017). A qualitative study of the service experiences of women with autism spectrum disorder. Autism, 1362361317702561. doi:10.1177/1362361317702561	Yes	Yes	Yes	Yes	Yes	Yes	Yes
RM	FOLEY	2017	Foley, K.-R., Pollack, A. J., Britt, H. C., Lennox, N. G., & Trollor, J. N. (2017). General practice encounters for young patients with autism spectrum disorder in Australia. Autism, 1362361317702560. doi:10.1177/1362361317702560	Yes	Can't tell																Yes	Yes	Yes	Can't tell	Yes
SC	FOLEY	2017	Foley, K.-R., Pollack, A. J., Britt, H. C., Lennox, N. G., & Trollor, J. N. (2017). General practice encounters for young patients with autism spectrum disorder in Australia. Autism, 1362361317702560. doi:10.1177/1362361317702560	Yes	Can't tell																Yes	Yes	Yes	Can't tell	Yes
RM	RADA	2013	Rada, R. E. (2013). Treatment Needs and Adverse Events Related to Dental Treatment under General Anesthesia for Individuals with Autism. Intellectual and Developmental Disabilities, 51(4), 246-252.	Yes	No																Yes	Can't tell	Yes	No	Yes
SC	RADA	2013	Rada, R. E. (2013). Treatment Needs and Adverse Events Related to Dental Treatment under General Anesthesia for Individuals with Autism. Intellectual and Developmental Disabilities, 51(4), 246-252.	Yes	No																Yes	Can't tell	Yes	No	Yes
